# Supplementary material for: Heme Oxygenase-1 Inhibition Potentiates the Effects of Nab-Paclitaxel-Gemcitabine and Modulates the Tumor Microenvironment in Pancreatic Ductal Adenocarcinoma
Source: Cancers (Basel). 2021 May 8;13(9):2264. doi: 10.3390/cancers13092264 (PMC8125955; doi:10.3390/cancers13092264)
Supplement: Supplementary file 1 [file cancers-13-02264-s001.zip]

Archive with 1 entries (1 files):
- cancers-1173582-supplementary.pdf
